# Supplementary material for: Effect of Copper on Expression of Functional Genes and Proteins Associated with Bradyrhizobium diazoefficiens Denitrification
Source: Int J Mol Sci. 2022 Mar 21;23(6):3386. doi: 10.3390/ijms23063386 (PMC8951191; doi:10.3390/ijms23063386)
Supplement: Supplementary file 1 [file ijms-23-03386-s001.zip]

Archive with 1 entries (1 files):
- Supplementary Figures and Table.pdf
